# Supplementary material for: Aluminum stress differentially affects physiological performance and metabolic compounds in cultivars of highbush blueberry
Source: Sci Rep. 2019 Aug 2;9:11275. doi: 10.1038/s41598-019-47569-8 (PMC6677737; doi:10.1038/s41598-019-47569-8)
Supplement: Supplementary file 1 — the Supplementary Information [file 41598_2019_47569_MOESM1_ESM.xlsx]

## Sheet: Leaves
		Aluminum concentration (mg Kg-1 DW)																				Photosynthesis (µmol CO2 m-2 s-1)																				Stomatal conductance (mol H2O m-2 s-1)
		0 h				24 h								48 h								0 h				24 h								48 h								0 h				24 h
	Cultivar	Control				Control				200 µM Al				Control				200 µM Al				Control				Control				200 µM Al				Control				200 µM Al				Control				Control
Leaves	Brigitta	99.9597	±	0	Ba	99.9597	±	5.04197	Ba	133.014	±	5.88858	Cb*	99.9597	±	5.04197	Ba	449.493	±	13.1929	Aa*	4.13398	±	0.0143266	Aa	4.15879	±	0.0449404	Aa*	2.13482	±	0.124459	Bb	4.10917	±	0.036356	Aa*	3.17432	±	0.104639	Aa	0.212934	±	0.00249956	Ba	0.217263	±	0.00304835	Ba
	Star	34.5587	±	0	Da	34.5587	±	4.4375	Da	80.1591	±	3.22862	Eb*	34.5587	±	4.4375	Da	111.514	±	9.48909	Ca*	2.32284	±	0.0558488	Ca	2.41957	±	0.0578953	Ca*	1.46208	±	0.0337147	Db	2.2261	±	0.119657	Ca	2.17713	±	0.0581004	Ca	0.253616	±	0.0043012	Aa	0.261066	±	0.0210604	Aa*
	Duke	67.1288	±	0	Ca	67.1288	±	2.31226	Ca	179.433	±	2.48264	Bb*	67.1288	±	2.31226	Ca	294.088	±	14.6878	Ba*	2.31354	±	0.101724	Ca	2.4445	±	0.0506222	Ca*	1.68419	±	0.0607254	Cb	2.1537	±	0.0204655	Ca	2.50873	±	0.164174	Ba*	0.222658	±	0.00129653	Aba	0.220412	±	0.0132529	Ba*
	Camellia	124.838	±	0	Aa	124.838	±	4.97702	Aa	282.964	±	2.26155	Ab*	124.838	±	4.97702	Aa	352.17	±	4.77	Ba*	1.99795	±	0.0611159	Da	1.8921	±	0.102086	Da	2.09602	±	0.112096	Ba*	2.10381	±	0.142419	Ca	2.13914	±	0.135425	Ca	0.230621	±	0.00660394	ABa	0.219182	±	0.00980868	Ba
	Cargo	71.917	±	0	Ca	71.917	±	1.69519	Ca	106.949	±	12.0092	Da*	71.917	±	1.69519	Ca	131.314	±	9.94167	Ca*	3.50317	±	0.0199917	Ba	3.53779	±	0.0313927	Ba	3.42574	±	0.0852223	Aa	3.46854	±	0.0394953	Ba	3.46581	±	0.0752313	Aa	0.249823	±	0.000850104	Aa	0.251296	±	0.00609915	Aa*
[truncated: 492 more columns]

## Sheet: Roots
			Aluminum concentration (mg Kg-1 DW)																				Antioxidant activity (mg Kg-1 DW)																				Total Phenols (µg Trolox equivalents g-1 FW)
			0 h				24 h								48 h								0 h				24 h								48 h								0 h				24 h
		Cultivar	Control				Control				200 µM Al				Control				200 µM Al				Control				Control				200 µM Al				Control				200 µM Al				Control				Control
	Roots	Brigitta	226.505	±	1.16031e-14	Da	226.505	±	11.8716	Da	2365.12	±	185.503	Cb*	226.505	±	11.8716	Da	2914.28	±	95.1808	Ca*	15534.2	±	68.4293	Ca	15652.7	±	146.161	Ca	15360.4	±	509.005	Ca	15415.6	±	198.496	Ca	16465.3	±	132.138	Ba	0.206267	±	0.00217664	Da	0.210037	±	0.00677894
		Star	516.394	±	0	Ca	516.394	±	28.1465	Ca	4592.64	±	44.9723	Ab*	516.394	±	28.1465	Ca	6629.32	±	290.258	Aa*	17552.4	±	202.059	Ba	17902.3	±	298.436	Ba	17798.9	±	166.491	Ba	17202.4	±	22.1134	Ba	20548.4	±	995.096	Aa*	0.259774	±	0.00231944	Ca	0.255757	±	0.0096825
		Duke	862.106	±	0	Aa	862.106	±	35.5814	Aa	3490.26	±	217.074	Ba*	862.106	±	35.5814	Aa	3592.76	±	76.6605	Ba*	19228.1	±	35.113	Aa	19167.3	±	84.785	Aa	18905.4	±	3.14797	Aa	19288.9	±	52.1469	Aa	19863.5	±	543.489	Aa*	0.187306	±	0.00147699	Da	0.189864	±	0.00151701
		Camellia	700.883	±	0	Ba	700.883	±	25.5238	Ba	835.295	±	10.451	Ea	700.883	±	25.5238	Ba	1012.3	±	28.076	Da*	2523.27	±	13.5412	Ea	2499.82	±	359.871	Ea*	1118	±	40.3629	Eb	2546.73	±	222.506	Ea	6440.21	±	61.0109	Da*	0.372588	±	0.00409163	Aa	0.379674	±	0.0116732
		Cargo	102.103	±	0	Ea	102.103	±	4.15254	Ea	1135.27	±	38.1336	Da*	102.103	±	4.15254	Ea	3969.13	±	129.387	Ba*	8079.51	±	248.912	Da	8510.64	±	266.471	Da	9636.83	±	301.506	Da*	7648.38	±	69.0346	Da	8771.13	±	68.7544	Ca*	0.289206	±	0.0049829	Ba	0.297836	±	0.00657815
[truncated: 173 more columns]
